# Supplementary material for: Letrozole Co-Administration in Progestin-Primed Ovarian Stimulation (PPOS) Protocols for Patients Undergoing In Vitro Fertilization: A Systematic Review
Source: J Clin Med. 2026 Jan 6;15(2):410. doi: 10.3390/jcm15020410 (PMC12842092; doi:10.3390/jcm15020410)
Supplement: Supplementary file 1 [file jcm-15-00410-s001.zip]

Archive with 2 entries (2 files):
- PRISMA_2020_checklist_PPOS.pdf
- Supplementary Table S2.pdf
